# Supplementary material for: Machine Learning Prediction of ICU Mortality and Length of Stay in Atrial Fibrillation: A MIMIC-IV/MIMIC-III Study
Source: Healthcare (Basel). 2026 Jan 30;14(3):356. doi: 10.3390/healthcare14030356 (PMC12897186; doi:10.3390/healthcare14030356)
Supplement: Supplementary file 1 [file healthcare-14-00356-s001.zip]

Archive with 1 entries (1 files):
- healthcare-4105358-supplementary.pdf
